# Supplementary material for: Skeletal variation in bird domestication: limb proportions and sternum in chicken, with comparisons to mallard ducks and Muscovy ducks
Source: PeerJ. 2022 Apr 27;10:e13229. doi: 10.7717/peerj.13229 (PMC9055999; doi:10.7717/peerj.13229)
Supplement: Supplemental Information 1 [file peerj-10-13229-s001.xlsx]

## Sheet: Data
Species	Wild/Domestic	Breed name / Name of wild form	Collection ID	Sex	Capometacarpus	Radius	Humerus	Femur	Tibiotarsus	Tarsometatarsus
Chicken (Gallus gallus)	Domestic	African cock	NHMUK 1868.2.19.53	Male	45	73.1	78.8	88.6	128	95.5
Chicken (Gallus gallus)	Domestic	Appenzeller Barthuhn	PIMUZ177	Female	39.65	62.97	70.65	75.59	107.74	74.19
Chicken (Gallus gallus)	Domestic	Appenzeller Barthuhn	PIMUZ175	Female	42.07	71.18	79.07	85.95	126.51	84.1
Chicken (Gallus gallus)	Domestic	Appenzeller Barthuhn	PIMUZ176	Female	43.61	72.74	81.32	88.03	128.1	85.61
Chicken (Gallus gallus)	Domestic	Appenzeller Spitzhaubenhuhn	PIMUZ151	na	38.9	65.57	70.21	77.77	117.8	85.07
Chicken (Gallus gallus)	Domestic	Appenzeller Spitzhaubenhuhn	PIMUZ179	Female	39.1	62.68	70.54	77.23	107.08	74.72
Chicken (Gallus gallus)	Domestic	Appenzeller Spitzhaubenhuhn	PIMUZ178	Female	44.14	74.9	82.47	89.75	133.43	86.4
Chicken (Gallus gallus)	Domestic	Appenzeller Spitzhaubenhuhn	PIMUZ152	Female	45.7	77.02	85.16	96.69	139.24	93.72
Chicken (Gallus gallus)	Domestic	Appenzeller Spitzhaubenhuhn	PIMUZ153	na	50.88	84.44	93.45	98.39	152.25	106.99
Chicken (Gallus gallus)	Domestic	Araucana	PIMUZ165	Female	39.04	62.98	70.08	78.26	112.31	73.93
Chicken (Gallus gallus)	Domestic	Araucana	PIMUZ164	Female	39.15	65.03	72.06	81.52	116.55	76.46
Chicken (Gallus gallus)	Domestic	Araucana	PIMUZ162	Male	41.64	68.12	75.48	83.23	125.45	85.54
Chicken (Gallus gallus)	Domestic	Araucana	PIMUZ166	Female	41.69	70.87	76.29	84.69	120.47	77.23
Chicken (Gallus gallus)	Domestic	Araucana	SAPM-AV-5248	Male	44.5	73.23	81.52	92.19	136	92.35
Chicken (Gallus gallus)	Domestic	Araucana	SAPM-AV-5259	Female	45.13	71.69	81.33	91.11	128.55	87.07
Chicken (Gallus gallus)	Domestic	Araucana	PIMUZ161	Male	45.61	75.69	82.32	90.01	136.7	90.34
Chicken (Gallus gallus)	Domestic	Araucana	PIMUZ163	Male	46.63	76.31	84.9	96.03	134.94	91
Chicken (Gallus gallus)	Domestic	Araucana	SAPM-AV-5247	Female	46.83	74.01	83.04	89.13	124.82	86.11
Chicken (Gallus gallus)	Domestic	Araucana	SAPM-AV-5184	Male	48.2	77.36	84.33	96.32	138.92	92.55
Chicken (Gallus gallus)	Domestic	Araucana	SAPM-AV-5264	Male	49.49	84.6	90.61	100.19	145.25	96.69
Chicken (Gallus gallus)	Domestic	Araucana	SAPM-AV-5265	Male	50.95	88.05	93.3	104.85	154.05	104.65
Chicken (Gallus gallus)	Domestic	Araucana	SAPM-AV-5249	Male	51.55	83.05	90.6	100.6	148.25	102.15
Chicken (Gallus gallus)	Domestic	Bantam	I.f.H. 7439	Female	23.61	37.63	44	48.85	67.23	43.29
Chicken (Gallus gallus)	Domestic	Bantam	I.f.H. 8002	Female	24.43	39.28	47.15	51.86	69.69	44.82
Chicken (Gallus gallus)	Domestic	Bantam	I.f.H. 8001	Female	24.92	40.1	48.04	52.83	70.58	44.99
Chicken (Gallus gallus)	Domestic	Bantam	I.f.H. 7438	Male	24.92	39.52	47.07	51.74	71.9	47.81
Chicken (Gallus gallus)	Domestic	Bantam	I.f.H. 7437	Male	26.9	43.35	51.05	56.46	78.59	52.17
Chicken (Gallus gallus)	Domestic	Bantam	I.f.H. 7478	Male	27.16	44.54	52.9	56.7	78.97	51.85
Chicken (Gallus gallus)	Domestic	Bantam	I.f.H. 7998	Female	27.22	43.99	50.51	54.83	77.07	50.19
Chicken (Gallus gallus)	Domestic	Bantam	NHMUK 1968.2.19.73	na	na	na	na	56.7	79.2	49
Chicken (Gallus gallus)	Domestic	Brahmahuhn	SMF10006	na	51.7	89.45	96.75	107.65	159.35	102.55
Chicken (Gallus gallus)	Domestic	Burmese bantam	NHMUK 1868.2.19.74	female	24.6	38.2	48	48.3	65.2	40.4
Chicken (Gallus gallus)	Domestic	Chabo	PIMUZ230	na	23.37	36.77	43.96	47.8	60.46	40.05
Chicken (Gallus gallus)	Domestic	Chabo	PIMUZ227	na	24.5	42.9	49.94	52.14	66.23	39.37
Chicken (Gallus gallus)	Domestic	Chabo	I.f.H. 11358	Male	24.56	37.05	47.21	51	63.81	40.92
Chicken (Gallus gallus)	Domestic	Chabo	I.f.H. 7035	Female	24.7	40.35	48.22	52.73	66.96	40.11
Chicken (Gallus gallus)	Domestic	Chabo	I.f.H. 10934	Male	24.84	37.67	48.11	49.12	62.84	41.06
Chicken (Gallus gallus)	Domestic	Chabo	I.f.H. 11746	Male	25.12	37.69	47.73	50.61	64.32	40.35
Chicken (Gallus gallus)	Domestic	Chabo	PIMUZ229	na	25.64	40.55	48.6	50.66	64.96	41.41
Chicken (Gallus gallus)	Domestic	Chabo	PIMUZ226	na	27.28	45.11	51.86	52.49	71.29	45.23
Chicken (Gallus gallus)	Domestic	Chabo	I.f.H. 1926	Male	28.03	46.14	55.68	54.92	71.67	45.42
Chicken (Gallus gallus)	Domestic	Chabo	PIMUZ223	na	28.29	46.27	55.42	58.46	75.99	45.99
Chicken (Gallus gallus)	Domestic	Chabo	PIMUZ224	na	29.06	47.23	54.83	55.24	72.54	46.39
Chicken (Gallus gallus)	Domestic	Chabo	I.f.H. 12515	Male	29.2	45.38	54.89	56.69	73.14	46.56
Chicken (Gallus gallus)	Domestic	Chabo	PIMUZ228	na	29.2	48.52	56.6	60.4	77.4	47.87
Chicken (Gallus gallus)	Domestic	Chabo	PIMUZ225	na	30.19	48.43	55.14	57.59	77.36	51.16
Chicken (Gallus gallus)	Domestic	Chabo	I.f.H. 6994	Male	31.16	51.66	59.12	65.23	91.61	61.7
Chicken (Gallus gallus)	Domestic	Chabo	I.f.H. 7278	Male	31.6	51.23	60.15	67.55	92.13	58.09
Chicken (Gallus gallus)	Domestic	Cochin (standard)	NHMUK 1868.2.19.55	Female	41.1	75.6	86.7	98.8	142.3	92
Chicken (Gallus gallus)	Domestic	Cochin (standard)	NHMUK 1868,2,19,70	Male	49	87	94.4	106.4	154.6	105.6
Chicken (Gallus gallus)	Domestic	Cochin (standard)	SAPM-AV-5258	Male	56.16	93.8	100.15	111.14	157.4	109.3
Chicken (Gallus gallus)	Domestic	Cochin(dwarf)	SAPM-AV-5229	Female	27.33	46.73	53.84	59.92	83.78	52.76
Chicken (Gallus gallus)	Domestic	Cochin(dwarf)	SAPM-AV-5256	Male	28.59	47.12	55.01	58.56	83.1	53.5
Chicken (Gallus gallus)	Domestic	Cochin(dwarf)	SAPM-AV-5225	Female	30.21	47.37	55.95	58.24	80.29	54.67
Chicken (Gallus gallus)	Domestic	Dorking cock	NHMUK 1868.2.19.54	Male	54.2	93.3	104.5	119.8	163.9	115
Chicken (Gallus gallus)	Domestic	Game	NHMUK 1868.2.19.65	Female	36.8	59.5	67.8	76	102	66.4
Chicken (Gallus gallus)	Domestic	Game	NHMUK 1868.2.19.75	Male	44.2	74	83.1	94.4	133	90.5
Chicken (Gallus gallus)	Domestic	Gold spangle Polish	NHMUK 1868,2,19,61	Male	46.8	78.5	85	101	144	103.4
Chicken (Gallus gallus)	Domestic	Golden pencil hamburgh	NHMUK 1868.2.19.56	Female	41	69	77.5	87	127.7	87.8
Chicken (Gallus gallus)	Domestic	Ukokkei	SAPM-AV-5228	Female	32.39	52.38	61.33	66.42	91.37	59.71
Chicken (Gallus gallus)	Domestic	Ukokkei	SAPM-AV-5227	Female	33.91	55.84	64.14	70.34	99.74	65.95
Chicken (Gallus gallus)	Domestic	Ukokkei	SMF519	na	39.05	65	74.4	83.1	116.8	76.65
Chicken (Gallus gallus)	Domestic	Ukokkei	SAPM-AV-5244	Female	28.7	48.4	53.49	57	78.56	54.05
Chicken (Gallus gallus)	Domestic	Ukokkei	SAPM-AV-5234	Male	37.42	61.92	70.56	78.49	110.73	72.81
Chicken (Gallus gallus)	Domestic	Italiener	SAPM-AV-5234	Female	42.86	71.14	82.33	87.24	123.16	83.1
Chicken (Gallus gallus)	Domestic	Kulm	NHMUK s/1952,3,52	na	56	90.5	99.6	111.5	159.5	113.7
Chicken (Gallus gallus)	Domestic	Light sussex	NHMUK s/1999,43,57	Female	39.8	66.6	74.3	83.4	117.8	75
Chicken (Gallus gallus)	Domestic	Light sussex	NHMUK s/2009,1,52	Female	44.2	71.3	79.6	86.8	121.2	na
Chicken (Gallus gallus)	Domestic	Light sussex	NHMUK s/1999,43,53	na	52	87	94	107.3	154.1	101.3
Chicken (Gallus gallus)	Domestic	Pennsylvania Naked Neck	PIMUZ155	Female	41.05	70.15	77.11	84.81	119.91	79.9
Chicken (Gallus gallus)	Domestic	Pennsylvania Naked Neck	PIMUZ156	Female	43.6	70.33	79.71	90.15	128.02	85.65
Chicken (Gallus gallus)	Domestic	Polish	PIMUZ133	na	38.85	62.67	70.38	75.91	106.45	74.64
Chicken (Gallus gallus)	Domestic	Polish	PIMUZ132	na	39.38	64.5	71.65	77.3	108.95	77.76
Chicken (Gallus gallus)	Domestic	Polish	PIMUZ131	na	39.87	66.93	72.77	78.66	110.33	79.67
Chicken (Gallus gallus)	Domestic	Polish	PIMUZ134	na	42.53	70.31	77.19	84.32	120.03	85.09
Chicken (Gallus gallus)	Domestic	Polish	NHMUK 18,68,2,19,60	Male	45.8	76.3	83.7	95.4	140.6	96
Chicken (Gallus gallus)	Domestic	Rhode Island	NHMUK s/1999,43,54	na	36.8	60.4	68.3	75.3	105.5	na
Chicken (Gallus gallus)	Domestic	Rumpless fowl	NHMUK 1868.2.19.58	male	40	67.6	75.1	84.7	119.3	76.5
Chicken (Gallus gallus)	Domestic	Shamo	I.f.H. 9790	Male	43.98	69.72	79.58	88.68	126.6	84.93
Chicken (Gallus gallus)	Domestic	Shamo	I.f.H. 8382	Male	48.18	81.44	90.62	105.18	146.08	101.85
Chicken (Gallus gallus)	Domestic	Shamo	I.f.H. 9787	Male	51.64	83.89	93.54	105.93	152.4	103.63
Chicken (Gallus gallus)	Domestic	Shamo	I.f.H. 9791	Male	52.84	85.27	94.94	110.7	155.5	109.23
Chicken (Gallus gallus)	Domestic	Shamo	I.f.H. 9108	Male	53.32	85.99	96.34	109.6	153.8	110.52
Chicken (Gallus gallus)	Domestic	Shamo	PIMUZ150	Female	53.65	87.65	94.46	107.6	152.01	102.59
Chicken (Gallus gallus)	Domestic	Shamo	I.f.H. 9788	Male	53.79	88.64	96.86	111.14	157.25	107.9
Chicken (Gallus gallus)	Domestic	Shamo	SAPM-AV-5298	Male	61.07	97.62	109.04	121.76	175.48	124.32
Chicken (Gallus gallus)	Domestic	Silver pencil hamburgh hen	NHMUK 1868.2.19.52	Female	40.7	59.6	68.6	na	na	na
Chicken (Gallus gallus)	Domestic	Spanish cock	NHMUK 1868,2,19,71	Male	49	85.5	92	105.4	158.1	105.4
Chicken (Gallus gallus)	Domestic	Spanish cock	NHMUK 1868,2,19,67	Male	51	86	95.2	110	159.8	118.4
Chicken (Gallus gallus)	Domestic	Sultan	NHMUK 1868,2,19,88	Female	37.4	61	69.4	na	na	na
Chicken (Gallus gallus)	Domestic	Sultan	NHMUK 1868.2.19.72	male	38.5	63.7	71.4	78.5	113.2	73.7
Chicken (Gallus gallus)	Domestic	Tail-Less Bantam	NHMUK s/19522.111	female	26.8	46.3	52.8	57.2	79.1	53.6
Chicken (Gallus gallus)	Domestic	Ukokkei	NHMUK 1868,2,19,66	Female	33.5	57.6	67.4	74	104.4	68.4
Chicken (Gallus gallus)	Domestic	Ukokkei	NHMUK s/1999.43.41	female	34.6	55	63.1	69.4	95.2	64.2
Chicken (Gallus gallus)	Domestic	Ukokkei	NHMUK 1868,2,19,62	na	38.3	63.7	71.3	79	115	79
Chicken (Gallus gallus)	Domestic	Ukokkei	NHMUK s/1952,3,217	Male	40	65.7	72.4	79.4	112.6	75
Chicken (Gallus gallus)	Domestic	Ukokkei	NHMUK s/2007,93,10	Male	40.2	66	76.5	82.3	114.6	78.7
Chicken (Gallus gallus)	Domestic	Ukokkei	NHMUK s/1999,43,47	Male	41	76	78.5	85	120.5	82
Chicken (Gallus gallus)	Domestic	Ukokkei	NHMUK s/1999,43,62	Male	41.8	67.3	77.8	85.6	120	81.9
Chicken (Gallus gallus)	Domestic	Ukokkei	SAPM-AV-5190	Female	34.88	58.4	65.28	71.26	96.33	65.56
Chicken (Gallus gallus)	Domestic	Ukokkei	SAPM-AV-5191	Female	35	59.74	69.43	74.8	101.63	65.56
Chicken (Gallus gallus)	Domestic	Ukokkei	SAPM-AV-5189	Male	40.5	77.84	86.31	88.78	120.62	80.45
Chicken (Gallus gallus)	Domestic	Welsumer	SAPM-AV-5194	Female	46.14	74.18	82.86	91.71	132.92	87.79
Chicken (Gallus gallus)	Domestic	Welsumer	SAPM-AV-5193	Male	52.5	85.22	91.39	100.98	148.68	100.85
Chicken (Gallus gallus)	Domestic	Welsumer	SAPM-AV-5192	Male	52.54	87.16	93.64	105.09	unfused	111.61
Chicken (Gallus gallus)	Domestic	White crested rumpless sultan	NHMUK s/1952.2.104	na	32.8	52.6	60.6	67.1	94	62.8
Chicken (Gallus gallus)	Domestic	White dorking hen	NHMUK 1868,2,19,63	Female	39.2	65.7	70.7	79.2	115	73.4
Chicken (Gallus gallus)	Domestic	White Leghorn	NHMUK s/2007,93,3	Male	42.4	72.6	80.9	89.3	131	92.5
Chicken (Gallus gallus)	Domestic	White Leghorn	NHMUK s/1999,43,56	Male	45	77.8	85.5	95.3	139.1	95.8
Chicken (Gallus gallus)	Domestic	White Leghorn	SAPM-AV-5179	na	32.9	54.51	64.21	68.42	94.61	59.33
Chicken (Gallus gallus)	Domestic	White Leghorn	SAPM-AV-5176	na	49.74	77.95	86.56	94.82	135.23	95.21
Chicken (Gallus gallus)	Domestic	Zwergwelsumer	SAPM-AV-5195	Female	34.95	58.35	66.2	74.96	103.65	67.04
Chicken (Gallus gallus)	Domestic	Zwergwelsumer	SAPM-AV-5196	Male	40.69	67.83	77.06	84.06	118.58	81.83
Chicken (Gallus gallus)	Wild	Red junglefowl	NHMUK s/1952.3.51	na	53.5	88.2	98	115.1	171.1	121.7
Chicken (Gallus gallus)	Wild	Red junglefowl	NHMUK s/2009.10.1	na	31.2	51.3	59.4	64.7	91	59.3
Chicken (Gallus gallus)	Wild	Red junglefowl	NHMUK s/2009.1.37	male	36.8	61.4	67.7	72	105	71.8
Chicken (Gallus gallus)	Wild	Red junglefowl	NHMUK s/2009.39	male	36.5	62.1	69	74.7	114	75.6
Chicken (Gallus gallus)	Wild	Red junglefowl	NHMUK s/2009.1.50	female	39.5	51.4	62.1	68.1	97.6	63
Chicken (Gallus gallus)	Wild	Red junglefowl	NHMUK s/2009.148	male	36.6	55.4	68.3	71.8	104.5	71.6
Chicken (Gallus gallus)	Wild	Red junglefowl	NHMUK 1868.2.19.59	male	37.6	60.8	71.5	76.2	107.7	75.8
Chicken (Gallus gallus)	Wild	Red junglefowl	NHMUK s/2009.1.49	female	33.4	55	62.7	69.5	98.4	64.4
Chicken (Gallus gallus)	Wild	Red junglefowl	NHMUK s/2009,1,36	Female	33.2	54.4	60.6	64.8	90.8	61.2
Chicken (Gallus gallus)	Wild	Red junglefowl	NHMUK s/2009,1,43	Male	37.4	61.3	69.6	74	106.9	74
Chicken (Gallus gallus)	Wild	Red junglefowl	NHMUK s/1925,2,22,1	Male	37.6	61.9	70.3	76.6	105.2	74.3
Chicken (Gallus gallus)	Wild	Red junglefowl	NHMUK s/2009,1,46	Male	38	63	70	73.3	107.5	74.6
Chicken (Gallus gallus)	Wild	Red junglefowl	SMF5253	Male	38.55	62.15	69.7	75.9	110.75	81.2
Chicken (Gallus gallus)	Wild	Red junglefowl	NHMUK s/1952,3,53	na	38.7	64.1	71.5	81	111.3	75.7
Chicken (Gallus gallus)	Wild	Red junglefowl	SAPM-AV-5267	Female	30.22	49.43	56.84	61.14	84	54.2
Chicken (Gallus gallus)	Wild	Red junglefowl	SAPM-AV-5273	Female	30.47	49.37	57.31	59.97	84.11	55
Chicken (Gallus gallus)	Wild	Red junglefowl	SAPM-AV-5277	Female	30.91	51.12	58.23	62	89.48	60.97
Chicken (Gallus gallus)	Wild	Red junglefowl	SAPM-AV-5235	Female	30.98	51.52	58.08	63.8	89.01	57.67
Chicken (Gallus gallus)	Wild	Red junglefowl	SAPM-AV-5239	Female	31.08	51.39	58.66	63.75	90.03	59.13
Chicken (Gallus gallus)	Wild	Red junglefowl	SAPM-AV-5241	Female	31.52	52.29	59.82	65.34	91.32	59.13
Chicken (Gallus gallus)	Wild	Red junglefowl	SAPM-AV-5222	Female	31.53	51.61	59.75	63.95	92.88	64.2
Chicken (Gallus gallus)	Wild	Red junglefowl	SAPM-AV-5268	Female	31.88	51.89	59.15	63.38	86.23	55.2
Chicken (Gallus gallus)	Wild	Red junglefowl	SAPM-AV-5182	Female	33.72	53.05	60.47	62.83	89.98	59.86
Chicken (Gallus gallus)	Wild	Red junglefowl	SAPM-AV-5242	Female	34.62	57.65	65.65	71.07	102.69	67.39
Chicken (Gallus gallus)	Wild	Red junglefowl	SAPM-AV-5236	Male	35.16	58.88	66.59	71.88	na	67.91
Chicken (Gallus gallus)	Wild	Red junglefowl	SAPM-AV-5258	Male	35.6	60.74	66.33	75.02	109.51	76.22
Chicken (Gallus gallus)	Wild	Red junglefowl	SAPM-AV-5257	Male	35.78	60.9	69.83	75.58	107.85	71.33
Chicken (Gallus gallus)	Wild	Red junglefowl	SAPM-AV-5219	Male	36.15	60.74	68.81	75.54	112.19	75.77
Chicken (Gallus gallus)	Wild	Red junglefowl	SAPM-AV-5181	Female	37.71	63.73	71.91	78.55	109.58	74.22
Chicken (Gallus gallus)	Wild	Red junglefowl	SAPM-AV-5183	Female	41.45	51.81	61.24	64.37	86.63	56.16
Mallard duck (Anas platyrhynchos)	Domestic	(captive bred Saxony)	NHMUK s/199.43.78	Male	75.7	95.3	124.8	68.3	118.2	67.4
Mallard duck (Anas platyrhynchos)	Domestic	Aylesbury	NHMUK 1868.2.19.89	Male	66.5	82.1	106.6	63.7	107.4	54.7
Mallard duck (Anas platyrhynchos)	Domestic	Aylesbury	NHMUK s/1999.43.24	Female	69	87.6	113.6	64	113	59
Mallard duck (Anas platyrhynchos)	Domestic	Aylesbury	NHMUK s/1999,43,25	Female	71.4	92.3	118	66.5	113	62
Mallard duck (Anas platyrhynchos)	Domestic	Aylesbury	NHMUK s/1999.43.23	Female	72.2	91.3	127.5	64.7	104.5	62
Mallard duck (Anas platyrhynchos)	Domestic	Black labrador or buenos aires drake	NHMUK 1868.2.19.86	na	58.6	73.7	96.8	54	93.9	49.8
Mallard duck (Anas platyrhynchos)	Domestic	Black labrador or buenos aires drake	NHMUK 1868.2.19.87	male	65.2	84	108.5	62.2	105.5	55.4
Mallard duck (Anas platyrhynchos)	Domestic	Khaki campbell	NHMUK s/1999.43.29	Female	68.8	90.5	114.6	63.5	104.1	57.2
Mallard duck (Anas platyrhynchos)	Domestic	na	NHMUK 1868,2,19,82	na	62	71.7	92.4	53.5	87.1	48
Mallard duck (Anas platyrhynchos)	Domestic	na	SAPM-AV-5165	na	64.8	84.9	109	61.55	107.9	54.3
Mallard duck (Anas platyrhynchos)	Domestic	na	NHMUK 1868,2,19,79	Male	65.3	81	102.6	58.2	104	54.4
Mallard duck (Anas platyrhynchos)	Domestic	na	SAPM-AV-5182	Male	66.4	82	106.8	63.05	110.25	57.5
Mallard duck (Anas platyrhynchos)	Domestic	na	NHMUK s/1955,5,6	Male	72.8	92	116.7	69.3	114.5	61.2
Mallard duck (Anas platyrhynchos)	Domestic	na	SAPM-AV-5176	Male	78.3	98	125.25	72.55	122.65	66.15
Mallard duck (Anas platyrhynchos)	Domestic	na	SAPM-AV-5178	Female	79.2	100.45	124.5	71.45	123.2	65
Mallard duck (Anas platyrhynchos)	Domestic	na	I.f.H. 8803	Female	49.95	63.71	83.38	46	78.81	41.51
Mallard duck (Anas platyrhynchos)	Domestic	na	I.f.H. 10736	Female	63.24	82.29	107.51	63.46	108.98	58.04
Mallard duck (Anas platyrhynchos)	Domestic	na	I.f.H. 13001	Female	63.25	81.39	102.85	61.76	108.69	56.18
Mallard duck (Anas platyrhynchos)	Domestic	na	I.f.H. 7897	na	63.69	84.08	107.16	66.4	111.19	61.35
Mallard duck (Anas platyrhynchos)	Domestic	na	I.f.H. 24766	Female	63.91	82.81	105.56	63.42	110.43	58.74
Mallard duck (Anas platyrhynchos)	Domestic	na	I.f.H. 24765	na	64.92	84.83	107.03	6.265	11.38	5.74
Mallard duck (Anas platyrhynchos)	Domestic	na	I.f.H. 10737	Female	66.13	84.71	109.65	64.67	113.06	58.42
Mallard duck (Anas platyrhynchos)	Domestic	na	I.f.H. 7896	Male	66.77	86.06	110.55	67.8	117.21	64.34
Mallard duck (Anas platyrhynchos)	Domestic	na	I.f.H. 17008	na	66.93	84.97	114	67.44	120.16	62.97
Mallard duck (Anas platyrhynchos)	Domestic	na	I.f.H. 8065	Female	67.23	83.48	110.49	64.3	108.58	59.39
Mallard duck (Anas platyrhynchos)	Domestic	na	I.f.H. 8089	Female	67.51	85.16	109.47	63.62	109.88	59.96
Mallard duck (Anas platyrhynchos)	Domestic	na	I.f.H. 10735	Male	67.76	86.82	110.49	65.95	112.52	62.33
Mallard duck (Anas platyrhynchos)	Domestic	na	I.f.H. 10734	Male	68.95	87.93	113.69	68.37	118.39	63.5
Mallard duck (Anas platyrhynchos)	Domestic	na	I.f.H. 8090	Male	70.5	88.88	117.17	67.15	116.29	62.47
Mallard duck (Anas platyrhynchos)	Domestic	na	I.f.H. 8091	Male	71.31	89.15	117.09	67.95	116.34	63.44
Mallard duck (Anas platyrhynchos)	Domestic	na	I.f.H. 8088	Male	71.58	90.2	119.15	69.28	120.96	64.48
Mallard duck (Anas platyrhynchos)	Domestic	na	I.f.H. 8064	Male	72.28	89.46	116.57	69.86	117.24	64.35
Mallard duck (Anas platyrhynchos)	Domestic	White calldrake	NHMUK 1868,2,19,78	na	50.6	63.7	83.3	41.4	77.4	41.5
Mallard duck (Anas platyrhynchos)	Domestic	White calldrake	NHMUK 1868,2,19,83	na	52.6	65.2	85	48	82.4	43.8
Mallard duck (Anas platyrhynchos)	Wild	na	SAPM-AV-5184	Female	52.1	67.4	86.3	46.1	77.1	39
Mallard duck (Anas platyrhynchos)	Wild	na	SAPM-AV-5196	Female	53.25	68.75	88.45	46.5	79.05	42
Mallard duck (Anas platyrhynchos)	Wild	na	SAPM-AV-5181	Female	53.4	66.3	85.9	46.4	78.2	40.8
Mallard duck (Anas platyrhynchos)	Wild	na	SAPM-AV-5196	Female	53.5	68.7	88.1	47.5	79.3	42
Mallard duck (Anas platyrhynchos)	Wild	na	SAPM-AV-5182	Female	54	67.5	88.3	48.3	81.4	42.5
Mallard duck (Anas platyrhynchos)	Wild	na	SAPM-AV-5177	Female	55	70.3	88.5	47.8	80.6	40.8
Mallard duck (Anas platyrhynchos)	Wild	na	SAPM-AV-5189	Female	55.7	70.7	90.2	50	82	42.4
Mallard duck (Anas platyrhynchos)	Wild	na	NHMUK s/2007,44,1	Female	56	71.3	91.3	50.8	86.3	45
Mallard duck (Anas platyrhynchos)	Wild	na	NHMUK s/1986,39,1	Female	56	70	90.6	49	81	43.3
Mallard duck (Anas platyrhynchos)	Wild	na	SAPM-AV-5180	Female	56.1	72	92	49.4	83.5	43.8
Mallard duck (Anas platyrhynchos)	Wild	na	SAPM-AV-5183	Female	56.1	70.5	85.9	46.8	82.9	44.2
Mallard duck (Anas platyrhynchos)	Wild	na	SAPM-AV-5173	Male	56.3	71.2	90.9	50.3	86.5	43.5
Mallard duck (Anas platyrhynchos)	Wild	na	SAPM-AV-5202	Female	56.8	72.65	89.8	49	83.6	43.6
Mallard duck (Anas platyrhynchos)	Wild	na	SAPM-AV-5175	na	56.9	72.5	92.2	51.1	86.1	45.1
Mallard duck (Anas platyrhynchos)	Wild	na	NHMUK 1868,2,19,80	na	57	70	88.6	49.7	84.2	45.2
Mallard duck (Anas platyrhynchos)	Wild	na	SAPM-AV-5188	Male	57	72.5	92.5	49.4	85.5	44.7
Mallard duck (Anas platyrhynchos)	Wild	na	NHMUK s/1984,30,2	Female	57.3	72.6	89.3	49	84.2	43.7
Mallard duck (Anas platyrhynchos)	Wild	na	NHMUK 1930,3,24,290	Male	57.7	72.8	93.5	52	86	45.3
Mallard duck (Anas platyrhynchos)	Wild	na	NHMUK s/1930,3,24,291	na	58	75	93.8	51.3	86	44
Mallard duck (Anas platyrhynchos)	Wild	na	SAPM-AV-5178	Female	58	71.2	89.6	49.1	82.7	43
Mallard duck (Anas platyrhynchos)	Wild	na	SAPM-AV-5172	Male	58.2	74.6	93.9	50.5	86.8	46.3
Mallard duck (Anas platyrhynchos)	Wild	na	NHMUK s/2007,13,1	Male	58.4	73	93	53.1	89.7	49.5
Mallard duck (Anas platyrhynchos)	Wild	na	NHMUK s/1999,43,32	Male	58.7	74.3	94.2	51.5	90.4	46.5
Mallard duck (Anas platyrhynchos)	Wild	na	NHMUK s/2001,40,1	Male	59	73.4	94.8	53.2	89	46.7
Mallard duck (Anas platyrhynchos)	Wild	na	NHMUK s/2010,2,27	Female	59.3	76.6	97	53	89.7	45.7
Mallard duck (Anas platyrhynchos)	Wild	na	NHMUK 1868,2,19,84	na	60.3	76.8	97	52.8	89.7	47
Mallard duck (Anas platyrhynchos)	Wild	na	SAPM-AV-5192	na	60.6	76.8	95.3	51.5	88.1	46.6
Mallard duck (Anas platyrhynchos)	Wild	na	NHMUK s/2006,47,1	Male	61	75.4	95.8	50.4	89	47
Mallard duck (Anas platyrhynchos)	Wild	na	I.f.H. 32918	Female	53.73	67.96	86.75	46.65	78.21	42.73
Mallard duck (Anas platyrhynchos)	Wild	na	I.f.H. 32911	Female	54.2	67.42	85.5	47.03	78.34	41.34
Mallard duck (Anas platyrhynchos)	Wild	na	I.f.H. 32115	Female	54.75	71.17	90.89	50.6	85.34	45.83
Mallard duck (Anas platyrhynchos)	Wild	na	I.f.H. 32920	Female	54.99	69.53	88.9	48.7	83.8	45.32
Mallard duck (Anas platyrhynchos)	Wild	na	I.f.H. 32921	Female	55.08	69.65	88.9	47.48	82.97	44.12
Mallard duck (Anas platyrhynchos)	Wild	na	I.f.H. 32919	Female	55.89	70.24	89.63	48.82	89.43	44.59
Mallard duck (Anas platyrhynchos)	Wild	na	I.f.H. 27185	Female	56.28	71.68	92.16	51.24	86.4	44.44
Mallard duck (Anas platyrhynchos)	Wild	na	I.f.H. 25079	Female	56.32	70.61	91.2	50.32	83.64	45.52
Mallard duck (Anas platyrhynchos)	Wild	na	I.f.H. 32910	Female	57.08	70.87	89.27	48.55	84.21	46.61
Mallard duck (Anas platyrhynchos)	Wild	na	I.f.H. 32616	Female	57.87	73.11	93.78	53	91.35	45.27
Mallard duck (Anas platyrhynchos)	Wild	na	I.f.H. 26116	Male	58.19	71.48	91.99	51.06	87.38	47.45
Mallard duck (Anas platyrhynchos)	Wild	na	I.f.H. 32613	Male	58.27	72.71	92.41	51.28	88.34	47.03
Mallard duck (Anas platyrhynchos)	Wild	na	I.f.H. 32615	Female	58.8	74.49	93.83	53	91.74	47.94
Mallard duck (Anas platyrhynchos)	Wild	na	I.f.H. 26115	Male	58.83	74.84	93.42	52.24	87.34	45.88
Mallard duck (Anas platyrhynchos)	Wild	na	I.f.H. 32913	Female	59.02	74.33	93.4	50.14	88.35	46.25
Mallard duck (Anas platyrhynchos)	Wild	na	I.f.H. 32912	Female	59.15	73.63	93.37	50.53	87.26	47.58
Mallard duck (Anas platyrhynchos)	Wild	na	I.f.H. 25820	Male	59.53	75.82	95.88	51.19	88.51	47.9
Mallard duck (Anas platyrhynchos)	Wild	na	I.f.H. 24736	Male	59.62	74.38	96.53	52.81	89.08	44.94
Mallard duck (Anas platyrhynchos)	Wild	na	I.f.H. 32611	Male	59.96	74.86	94.88	53.91	91.86	50.11
Mallard duck (Anas platyrhynchos)	Wild	na	I.f.H. 32614	Male	60.26	73.58	94.78	54.3	91.04	48.94
Mallard duck (Anas platyrhynchos)	Wild	na	I.f.H. 32917	Female	60.26	76.23	95.95	52.89	89.46	47.46
Mallard duck (Anas platyrhynchos)	Wild	na	I.f.H. 32914	Male	60.35	74.69	94.57	51.8	91.28	47.97
Mallard duck (Anas platyrhynchos)	Wild	na	I.f.H. 25496	Male	60.74	77.26	96.8	52.09	87.61	46.35
Mallard duck (Anas platyrhynchos)	Wild	na	I.f.H. 32915	Male	60.98	77.41	97.09	52.76	92.39	48.63
Mallard duck (Anas platyrhynchos)	Wild	na	I.f.H. 32916	Male	62.07	78.09	99.15	52.76	93.15	49.42
Mallard duck (Anas platyrhynchos)	Wild	na	I.f.H. 32612	Male	62.3	78.52	97.92	53.5	91.32	49.53
Muscovy duck (Cairina moschata)	Domestic	na	SMF7007	Female	73.75	101.85	125.7	71.45	110.45	61
Muscovy duck (Cairina moschata)	Domestic	na	I.f.H. 13069	Female	64.84	87.89	110.97	61.88	101.03	52.74
Muscovy duck (Cairina moschata)	Domestic	na	I.f.H. 13270	Female	64.95	87.06	110.13	61.94	99.94	55.16
Muscovy duck (Cairina moschata)	Domestic	na	I.f.H. 13077	Female	66.07	89.76	110.3	62.11	99.91	53.17
Muscovy duck (Cairina moschata)	Domestic	na	I.f.H. 13071	Female	66.31	90.02	112.09	62.73	101.02	53.87
Muscovy duck (Cairina moschata)	Domestic	na	I.f.H. 13072	Female	67.13	91.87	114.71	64.23	104.45	57.51
Muscovy duck (Cairina moschata)	Domestic	na	I.f.H. 13076	Female	68.44	92.82	115.06	63.75	102.31	56.27
Muscovy duck (Cairina moschata)	Domestic	na	I.f.H. 4690	Female	68.94	91.4	113.98	64.29	101.96	55.78
Muscovy duck (Cairina moschata)	Domestic	na	I.f.H. 15489	Female	69.24	91.68	114.68	63.88	103.98	56.22
Muscovy duck (Cairina moschata)	Domestic	na	I.f.H. 13074	Female	69.36	93.86	115.79	66.93	105.39	57.59
Muscovy duck (Cairina moschata)	Domestic	na	I.f.H. 13068	Male	81.94	110.52	138.33	76.37	122.09	67.4
Muscovy duck (Cairina moschata)	Domestic	na	I.f.H. 21503	Male	82.75	108.11	137.32	73.69	122.13	69.24
Muscovy duck (Cairina moschata)	Domestic	na	I.f.H. 14466	Male	83.03	111.67	139.05	78.31	127.27	69.04
Muscovy duck (Cairina moschata)	Domestic	na	I.f.H. 15487	Female	83.34	112.61	140.51	78.7	128.11	69.19
Muscovy duck (Cairina moschata)	Domestic	na	I.f.H. 13073	Male	83.78	111.21	140.11	77.47	125.13	70.84
Muscovy duck (Cairina moschata)	Domestic	na	I.f.H. 12702	Male	83.83	111.66	140.75	77.16	124.7	66.62
Muscovy duck (Cairina moschata)	Domestic	na	I.f.H. 14472	Male	86.74	114.82	146.44	80.5	128.27	70.49
Muscovy duck (Cairina moschata)	Wild	na	SAPM-AV-8	Female	65.65	86.35	108.1	59.9	96.4	52.95
Muscovy duck (Cairina moschata)	Wild	na	SAPM-AV-15	Female	69.75	94.45	117.5	63.75	106.3	57
Muscovy duck (Cairina moschata)	Wild	na	SAPM-AV-18	Female	70	94.75	116.95	63	105.2	56.1
Muscovy duck (Cairina moschata)	Wild	na	SMF1918	na	73.3	109.25	132.1	74	120.2	67.6
Muscovy duck (Cairina moschata)	Wild	na	NHMUK 1860,4,18,74	Male	74.4	99	125.7	70.2	114.7	64
Muscovy duck (Cairina moschata)	Wild	na	SMF11715	Male	78.7	102.8	130.1	73	111.75	62.75
Muscovy duck (Cairina moschata)	Wild	na	SMF1919	Male	81.4	112.75	136.75	74.5	120.7	67.9
Muscovy duck (Cairina moschata)	Wild	na	SAPM-AV-17	Male	85.55	114.3	143	79.8	129.55	71.85
Muscovy duck (Cairina moschata)	Wild	na	SAPM-AV-7	Male	86.4	117.1	146	77.65	126.1	72.4
Muscovy duck (Cairina moschata)	Wild	na	SAPM-AV-6	Male	86.5	115	141.55	76.15	125.8	72.75
Muscovy duck (Cairina moschata)	Wild	na	SAPM-AV-16	Male	88.55	121.7	152.15	84.15	134.15	74.95
Muscovy duck (Cairina moschata)	Wild	na	I.f.H. 16392	Female	63.5	84.55	105.96	58.79	94.54	51.99
Muscovy duck (Cairina moschata)	Wild	na	I.f.H. 15503	Female	64.24	84.3	107.25	57.31	94.93	52.43
Muscovy duck (Cairina moschata)	Wild	na	I.f.H. 16391	Female	64.71	89.62	111.89	65.24	104.62	56.91
Muscovy duck (Cairina moschata)	Wild	na	I.f.H. 12006	Female	65.2	87.94	108.79	60.44	100.29	52.74
Muscovy duck (Cairina moschata)	Wild	na	I.f.H. 17039	Female	65.29	88.2	110.17	59.04	96.52	51.08
Muscovy duck (Cairina moschata)	Wild	na	I.f.H. 18043	Female	65.58	85.47	109.9	59.42	96.15	52.61
Muscovy duck (Cairina moschata)	Wild	na	I.f.H. 16859	Female	66.3	90.11	111.89	64.38	107.29	56.61
Muscovy duck (Cairina moschata)	Wild	na	I.f.H. 14796	Female	66.55	85.2	108.41	58.5	95.59	52.08
Muscovy duck (Cairina moschata)	Wild	na	I.f.H. 33464	Female	66.78	88.79	111.93	61.13	99.83	53.14
Muscovy duck (Cairina moschata)	Wild	na	I.f.H. 19893	Female	66.88	88.47	111.66	60.38	96.01	52.68
Muscovy duck (Cairina moschata)	Wild	na	I.f.H. 28311	Female	67.66	90.4	114.32	62.44	98.73	53.66
Muscovy duck (Cairina moschata)	Wild	na	I.f.H. 15498	Female	67.93	90.87	114.41	61.59	101.26	53.27
Muscovy duck (Cairina moschata)	Wild	na	I.f.H. 15495	Female	68.36	93.11	115.93	62.57	99.27	54.37
Muscovy duck (Cairina moschata)	Wild	na	I.f.H. 30849	Female	68.53	89.14	113.07	63.46	100.54	53.94
Muscovy duck (Cairina moschata)	Wild	na	I.f.H. 33490	Female	68.95	90.4	115.03	62.5	99.83	52.75
Muscovy duck (Cairina moschata)	Wild	na	I.f.H. 33431	Female	69.7	92.37	115.97	64.63	104.12	54.45
Muscovy duck (Cairina moschata)	Wild	na	I.f.H. 8086	Male	71.43	90.29	118.03	69.68	117.34	64.77
Muscovy duck (Cairina moschata)	Wild	na	I.f.H. 17038	Male	75.54	102.39	131.11	71.11	114.94	62.56
Muscovy duck (Cairina moschata)	Wild	na	I.f.H. 15494	Male	79.62	105.38	134.61	73.34	116.27	65.13
Muscovy duck (Cairina moschata)	Wild	na	I.f.H. 33353	Male	80.66	106.81	134.53	74.14	115.24	62.26
Muscovy duck (Cairina moschata)	Wild	na	I.f.H. 15504	Male	80.99	107.2	136.67	75.32	119.59	66.68
Muscovy duck (Cairina moschata)	Wild	na	I.f.H. 15482	Male	82.34	112.14	138.57	77.92	126.67	66.86
Muscovy duck (Cairina moschata)	Wild	na	I.f.H. 15497	Male	82.41	109.94	138.68	75.13	122.27	67.2
Muscovy duck (Cairina moschata)	Wild	na	I.f.H. 33383	Male	82.81	110.68	139.66	76.57	123.64	67.1
Muscovy duck (Cairina moschata)	Wild	na	I.f.H. 15496	Male	85.65	112.87	145.32	78.62	125.18	68.82
Muscovy duck (Cairina moschata)	Wild	na	I.f.H. 27031	Male	85.72	113.11	142.49	79.76	127.97	68.2
Muscovy duck (Cairina moschata)	Wild	na	I.f.H. 14462	Male	86.37	110.58	143.7	79.76	126.77	71.65
Muscovy duck (Cairina moschata)	Wild	na	I.f.H. 15491	Male	102.8	112.47	142.3	79.88	127.25	68.2

## Sheet: Notes
Notes
All measurements are in mm
NHMUK: The Natural History Museum, Bird Collection, Tring, General and Darwin collection
SAPM: Staatssammlung für Anthropologie und Paläoanatomie München
SMF: Naturmuseum Senckenberg
I.f.H.: Zoologisches Institut/Populationsgenetik Christian-Albrechts-Universität zu Kiel
PIMUZ: Paläontologisches Institut und Museum, UZH
na = not applicable
